# Supplementary material for: Tau Cleavage Contributes to Cognitive Dysfunction in Strepto-Zotocin-Induced Sporadic Alzheimer’s Disease (sAD) Mouse Model
Source: Int J Mol Sci. 2021 Nov 10;22(22):12158. doi: 10.3390/ijms222212158 (PMC8618605; doi:10.3390/ijms222212158)
Supplement: Supplementary file 1 [file ijms-22-12158-s001.zip]

Archive with 1 entries (1 files):
- ijms-1391018-supplementary.pdf
